# Supplementary material for: Comparison of CD34+ cell enumeration between flow cytometric analysis and ADAMII-CD34 image-based fluorescence cell counter
Source: PLoS One. 2026 Mar 20;21(3):e0345611. doi: 10.1371/journal.pone.0345611 (PMC13004359; doi:10.1371/journal.pone.0345611)
Supplement: S6 Dataset — (XLS) [file pone.0345611.s006.xls]

## Sheet: PBSC apheresis
Patient_ID	Sample_ID	Diagnosis	Flow cytometry					ADAMII-CD34 cell counter				Viable CD45+ absolute count (cells/mL)		Viable CD34+ absolute count (cells/mL)		% viable CD34+ within viable CD45+
			Dilution factor	BD Trucount beads	beads (events)	Viable CD45+ (events)	Viable CD34+ (events)	Total CD45 (events)	Viable CD45 (events)	Total CD34 (events)	Viable CD34 (events)	Flow cytometry	ADAMII-CD34	Flow cytometry	ADAMII-CD34	Flow cytometry	ADAMII-CD34
Patient 1	Post-1	Multiple Myeloma	10	48550	2044	95847	191	55905	54768	141	131	227660	200337	453.67	479.18	0.2	0.24
Patient 2	Post-2	Lymphoma	10	48550	2248	100000	171	69246	68880	102	101	215970	251955	369.31	369.45	0.17	0.15
Patient 3	Post-3	Lymphoma	10	48600	3921	100000	318	115921	115333	219	214	123948	210938	394.15	391.39	0.32	0.19
Patient 4	Post-4	Lymphoma	10	48600	2663	100000	305	45423	44166	187	174	182501	161554	556.63	636.47	0.3	0.39
Patient 3	Post-5	Lymphoma	10	48600	4404	100000	404	101180	100215	258	249	110354	183288	445.83	455.41	0.4	0.25
Patient 4	Post-6	Lymphoma	10	48600	1773	100000	582	66755	64505	438	417	274112	235952	1595.33	1525.34	0.58	0.65
Patient 3	Post-7	Lymphoma	10	48600	3483	100000	548	120544	119704	393	390	139535	218932	764.65	713.29	0.55	0.33
Patient 5	Post-8	Lymphoma	10	48600	4028	99997	277	89482	87050	252	243	120652	159210	334.22	444.43	0.28	0.28
Patient 5	Post-9	Lymphoma	10	48600	2478	100000	252	56305	55435	173	164	196126	202777	494.24	570.63	0.25	0.3
Patient 6	Post-10	Lymphoma	10	48600	2498	100000	273	54231	53607	171	167	194556	196088	531.14	610.87	0.27	0.31
Patient 6	Post-11	Lymphoma	10	48600	1659	100000	670	55748	54689	389	379	292948	300073	1962.75	2079.51	0.67	0.69
Patient 7	Post-12	Multiple Myeloma	10	48600	1771	100000	568	71467	70881	383	372	274421	259275	1558.71	1360.73	0.57	0.52
Patient 8	Post-13	lymphoma	10	48600	3342	100000	393	63756	62977	265	261	145422	115181	571.51	477.35	0.39	0.41
Patient 9	Post-14	lymphoma	10	48600	1348	100000	59	67030	66447	69	65	360534	364584	212.72	356.64	0.06	0.1
Patient 8	Post-15	lymphoma	10	48600	2088	100000	642	52216	51374	394	385	232759	187922	1494.31	1408.29	0.64	0.75
Patient 9	Post-16	lymphoma	10	48600	2251	100000	28	63545	62672	33	33	215904	229249	60.45	120.71	0.03	0.05
Patient 10	Post-17	healthy	20	48600	2098	100000	698	81745	80951	611	595	463298	444166	3233.82	3264.66	0.7	0.74
Patient 11	Post-18	lymphoma	10	48600	2897	100000	487	78575	77969	385	377	167760	142601	816.99	689.51	0.49	0.48
Patient 12	Post-19	healthy	10	48600	1307	100000	438	93478	92778	307	301	371844	509060	1628.68	1607.64	0.44	0.32
Patient 13	Post-20	lymphoma	10	48600	2014	100000	1103	65493	65165	663	653	241311	238366	2661.66	2388.6	1.1	1
Patient 14	Post-21	Multiple Myeloma	10	48600	2018	100000	550	56025	55180	352	351	240833	201842	1324.58	1283.92	0.55	0.64
Patient 15	Post-22	Multiple Myeloma	10	48600	2924	100000	922	45093	44654	451	444	166211	163341	1532.46	1624.1	0.92	0.99
Patient 15	Post-23	Multiple Myeloma	10	48600	2799	100000	651	46059	45590	341	336	173633	166765	1130.35	1229.05	0.65	0.74
Patient 16	Post-24	healthy	10	48600	1857	100000	378	71563	70816	237	230	261712	259039	989.27	841.31	0.38	0.32
Patient 16	Post-25	healthy	10	48600	1884	100000	249	65647	64695	203	194	257962	236647	642.32	709.63	0.25	0.3

## Sheet: Cryopreserved products 
Patient_ID	Sample_ID	Diagnosis	Weight (kg)	Freezing volume (mL)	[Pre-Freeze viable CD34⁺ cell dose (×106 cells/kg)] Flow cytometry	[Post-Thaw] Trypan blue exclusion method		[Post-Thaw] ADAMII-CD34 cell counter
					Viable CD34+ cell dose (x106 cells/kg)	% MNC viability (CD34+lym+mono)	Estimated Viable CD34+ cell dose (x106 cells/kg)	Viable CD34+ absolute count (cells/mL)	Total viable CD34+ (x106 cells)	Viable CD34+ cell dose (x106 cells/kg)
Patient 1	CP-1	Multiple Myeloma	48	170	2.75	92.92	2.5553	373.1	63.427	1.3214
Patient 3	CP-2	Lymphoma	79	170	1.39	98.57	1.37012	720.6	122.502	1.55066
Patient 4	CP-3	Lymphoma	52	170	3.39	98.46	3.33779	1042.5	177.225	3.40817
Patient 4	CP-4	Lymphoma	52	170	7.71	95.51	7.36382	1613.13	274.232	5.27369
Patient 3	CP-5	Lymphoma	79	170	1.76	98.04	1.7255	998.6	169.762	2.14889
Patient 3	CP-6	Lymphoma	79	170	2.42	98.04	2.37257	866.92	147.376	1.86552
Patient 5	CP-7	Lymphoma	55	170	2.48	94.07	2.33294	519.42	88.3014	1.60548
Patient 5	CP-8	Lymphoma	55	170	2.18	98.61	2.1497	640.13	108.822	1.97858
Patient 6	CP-9	Lymphoma	65.8	170	2.17	97.26	2.11054	685.85	116.594	1.77195
Patient 6	CP-10	Lymphoma	65.8	170	8.91	98.52	8.77813	2458.1	417.877	6.35071
Patient 7	CP-11	Multiple Myeloma	39.5	150	4.21	97.83	4.11864	1090.05	163.507	4.13943
Patient 7	CP-12	Multiple Myeloma	39.5	150	4.28	98.04	4.19611	1964.29	294.644	7.45933
Patient 9	CP-13	Lymphoma	60.2	170	1.12	96.19	1.07733	709.63	120.637	2.00394
Patient 8	CP-14	Lymphoma	94	170	1.65	93.45	1.54192	486.5	82.705	0.87984
Patient 8	CP-15	Lymphoma	94	170	5.52	99.16	5.47363	1199.79	203.964	2.16983
Patient 9	CP-16	Lymphoma	60.2	170	0.32	98.17	0.314144	159.12	27.0504	0.449342
Patient 10	CP-17	healthy	51	170	9.07	97.06	8.80334	1060.79	180.334	3.53597
Patient 11	CP-18	Lymphoma	60.4	170	4.38	96.67	4.23415	938.25	159.502	2.64077
Patient 12	CP-19	healthy	65	170	5.93	98.03	5.81318	790.1	134.317	2.06642
Patient 13	CP-20	Lymphoma	57	170	8.02	97.76	7.84035	936.42	159.191	2.79283
Patient 17	CP-21	healthy	63.5	170	0.63	96.49	0.607887	197.53	33.5801	0.52882
Patient 18	CP-22	Lymphoma	63	170	1.68	96.5	1.6212	380.42	64.6714	1.02653
Patient 19	CP-23	Multiple Myeloma	52	170	0.37	100	0.37	256.05	43.5285	0.837087
Patient 20	CP-24	Multiple Myeloma	83	170	3.67	93.37	3.42668	1349.76	229.459	2.76457
Patient 21	CP-25	healthy	93	170	4.05	95.08	3.85074	2172.79	369.374	3.97177
